# Supplementary material for: High‐latitude kelps and future oceans: A review of multiple stressor impacts in a changing world
Source: Ecol Evol. 2023 Jul 4;13(7):e10277. doi: 10.1002/ece3.10277 (PMC10318616; doi:10.1002/ece3.10277)
Supplement: Supplementary file 1 — Data S1 [file ECE3-13-e10277-s001.csv]

ID	TITLE	AUTHOR	YEAR	SPECIES1	SPECIES2	SPECIES3	SPECIES4	SPECIES5	SPECIES6	OTHERSP	DRIVER1	DRIVER2	DRIVER3	DRIVER4	DRIVER5	OTHERDR	EXPERIMENT	STRESSOR	INTERACTION	INC_TEMP_EFF	INC_LIGHT_EFF	DEC_SAL_EFF	INC_SED_EFF	STAGE	RESPONSE1	RESPONSE2	OTHERRES	REGION
1	UV-radiation and elevated temperatures induce formation of reactive oxygen species in gametophytes of cold-temperate/Arctic kelps (Laminariales, Phaeophyceae)	Muller et al	2011	Alaria esculenta	Laminaria solidungula	Saccharina latissima					UV	Temperature					lab	multiple	complex	negative/tolerant	negative/tolerant	-	-	microstage			cellular	Arctic
2	Developing spatial models of sugar kelp (Saccharina latissima) potential distribution under natural conditions and areas of its disappearance in Skagerrak	Bekkby & Moy	2011			Saccharina latissima							Light			Physical	modelling	multiple	unspecified	-	negative	-	-	macrostage	distribution			Sub-arctic
3	Storm-generated sediment deposition on rocky shores: Simulating burial effects on the physiology and morphology of Saccharina latissima sporophytes	Roleda & Dethleff	2011			Saccharina latissima								Sediment			lab	single	-	-	-	-	negative	macrostage		physiology	morphology	Sub-arctic
4	Seasonal and inter-annual variability in the heatwave tolerance of the kelp Saccharina latissima (Laminariales, Phaeophyceae)	Niedzwiedz et al	2022			Saccharina latissima						Temperature					lab	single	-	negative	-	-	-	macrostage		physiology		Sub-arctic
5	Global biodiversity patterns of marine forests of brown macroalgae	Fragkopoulou et al	2021							Multiple		Temperature	Light		Salinity		modelling	multiple	unspecified	-	-	-	-	macrostage	distribution			Global
6	Crude fucoidan content in two North Atlantic kelp species, Saccharina latissima and Laminaria digitata - seasonal variation and impact of environmental factors	Bruhn et al	2017			Saccharina latissima							Light		Salinity	Nutrients/Physical	observational/lab	single	-	-	positive	positive	-	macrostage			biochemical	Sub-arctic
7	Variability in kelp forest structure along a latitudinal gradient in ocean temperature	Smale & Moore	2017	Alaria esculenta								Temperature					observational	single	-	negative	-	-	-	macrostage	distribution			Temperate
8	Interactive effects of UV radiation and temperature on microstages of Laminariales (Phaeophyceae) from the Arctic and North Sea	Muller et al	2008	Alaria esculenta		Saccharina latissima					UV	Temperature					lab	multiple	synergistic	negative	negative	-	-	microstage		physiology		Arctic
9	Dynamics of carbon allocation in a deep-water population of the deciduous kelp Pleurophycus gardneri (Laminariales)	Dominik & Zimmerman	2006							Pleurophycus			Light				observational	single	-	-	tolerant	-	-	macrostage		physiology		Temperate
10	Sensitivity of Laminariales zoospores from Helgoland (North Sea) to ultraviolet and photosynthetically active radiation: Implications for depth distribution and seasonal reproduction	Roleda et al	2005			Saccharina latissima					UV		Light				lab	single	-	-	negative	-	-	microstage		physiology		Sub-arctic
11	Winter oceanographic conditions predict summer bull kelp canopy cover in northern California	Garcia-Reyes et al	2022				Nereocystis luetkeana					Temperature				Nutrients	modelling	multiple	synergistic	negative	-	-	-	macrostage	distribution			Temperate
12	Temperature tolerance of Northeast Pacific marine algae	Luning & Freshwater	1988			Saccharina latissima				Pleurophycus		Temperature					lab	single	-	negative	-	-	-	macrostage		physiology		Sub-arctic
13	Kelp in the Eastern Canadian Arctic: current and future predictions of habitat suitability and cover	Goldsmit et al	2021	Alaria esculenta		Saccharina latissima				Agarum		Temperature			Salinity	Ice	modelling	multiple	unspecified	negative	-	negative	-	macrostage	distribution			Arctic
14	Is geographical variation driving the transcriptomic responses to multiple stressors in the kelp Saccharina latissima?	Monteiro et al	2019			Saccharina latissima						Temperature			Salinity		lab	multiple	antagonistic	positive	-	negative	-	macrostage			transcriptomic	Arctic/Temperate
15	Modeling the growth potential of the kelp Saccharina latissima in the North Atlantic	Strong-Wright & Taylor	2022			Saccharina latissima						Temperature				Nutrients	modelling	multiple	unspecified	negative	-	-	-	macrostage	distribution			Temperate
16	Inherent tolerance of extreme seasonal variability in light and salinity in an Arctic endemic kelp (Laminaria solidungula)	Muth et al	2021		Laminaria solidungula								Light		Salinity		lab	multiple	none	-	positive	negative	-	microstage		physiology		Arctic
17	Obtaining spores for the production of Saccharina latissima: seasonal limitations in nature, and induction of sporogenesis in darkness	Boderskov et al	2021			Saccharina latissima							Light				lab	single	-	-	negative	-	-	microstage		physiology		Sub-arctic
18	Seascape genomics of the sugar kelp Saccharina latissima along the north eastern Atlantic latitudinal gradient	Guzinski et al	2020			Saccharina latissima						Temperature	Light		Salinity		observational	multiple	unspecified	negative	negative	unspecified	-	macrostage			genetic	Temperate
19	Temperature modulates sex-biased gene expression in the gametophytes of the kelp Saccharina latissima	Monteiro et al	2019			Saccharina latissima						Temperature					lab	single	-	negative	-	-	-	macrostage			genetic	Temperate
20	Marine heat wave and multiple stressors tip bull kelp forest to sea urchin barrens	Rogers-Bennett & Catton	2019				Nereocystis luetkeana					Temperature					observational	multiple	unspecified	negative	-	-	-	macrostage	distribution			Temperate
21	Can multitrophic interactions and ocean warming influence large-scale kelp recovery?	Christie et al	2019			Saccharina latissima						Temperature				Biotic	observational	multiple	unspecified	negative	-	-	-	macrostage	distribution			Sub-arctic
22	Shifts between sugar kelp and turf algae in Norway: regime shifts or fluctuations between different opportunistic species?	Christie et al	2019			Saccharina latissima						Temperature				Nutrients	observational	multiple	unspecified	negative	-	-	-	macrostage	distribution			Sub-arctic
23	The dynamics of kelp forests in the Northeast Pacific Ocean and the relationship with environmental drivers	Pfister et al	2018				Nereocystis luetkeana	Macrocystis pyrifera				Temperature					modelling	multiple	unspecified	negative	-	-	-	macrostage	distribution			Sub-arctic
24	The effect of global climate change on the future distribution of economically important macroalgae (seaweeds) in the northwest Atlantic	Khan et al	2018			Saccharina latissima						Temperature					modelling	single	-	negative	-	-	-	macrostage	distribution			Temperate
25	Effects of abiotic stressors on kelp early life-history stages	Lind & Konar	2017			Saccharina latissima	Nereocystis luetkeana		Eualaria fistulosa			Temperature			Salinity		lab	multiple	synergistic	negative	-	negative	-	microstage		physiology		Sub-arctic
26	Genetic diversity of Saccharina latissima (Phaeophyceae) along a salinity gradient in the North Sea-Baltic Sea transition zone	Moller Nielsen et al	2016			Saccharina latissima									Salinity		observational	single	-	-	-	neutral	-	macrostage			genetic	Sub-arctic
27	Large-scale shift from sugar kelp (Saccharina latissima) to ephemeral algae along the south and west coast of Norway	Moy & Christie	2012			Saccharina latissima						Temperature				Nutrients	observational	multiple	synergistic	negative	-	-	-	macrostage	distribution			Sub-arctic
28	Effect of outplanting time on commercial cultivation of kelp Laminaria saccharina at the southern limit in the Atlantic Coast, NW Spain	Peteiro & Freire	2009			Saccharina latissima						Temperature					manipulative	single	-	negative	-	-	-	macrostage		physiology		Temperate
29	Experimental assessment of the effects of shade on an intertidal kelp: Do phytoplankton blooms inhibit growth of open-coast macroalgae?	Kavanaugh et al	2009			Saccharina sessilis							Light				manipulative	single	-	-	positive	-	-	macrostage		physiology		Temperate
30	Differing patterns of hsp70 gene expression in invasive and native kelp species: Evidence for acclimation-induced variation	Henkel & Hofman	2008							Egregia		Temperature					lab	single	-	tolerant	-	-	-	macrostage			transcriptomic	Temperate
31	Growth and DNA damage in young Laminaria sporophytes exposed to ultraviolet radiation: implication for depth zonation of kelps on Helgoland (North Sea)	Roleda et al	2006			Saccharina latissima					UV						lab	single	-	-	negative	-	-	macrostage		physiology		Sub-arctic
32	The role of estuarine hydrodynamics in the distribution of kelp forests in Kachemak Bay, Alaska	Schoch & Chenelot	2004				Nereocystis luetkeana						Light		Salinity		observational	multiple	unspecified	-	negative	negative	-	macrostage	distribution			Sub-arctic
33	Ten years of induced ocean warming causes comprehensive changes in marine benthic communities	Schiel et al	2004				Nereocystis luetkeana			Pterygophora		Temperature					observational	single	-	negative	-	-	-	macrostage	distribution			Temperate
34	Seasonal variations in and observations of landslide impacts on the algal composition of a Puget Sound nearshore kelp forest	Shaffer & Parks	1994		Laminaria solidungula		Nereocystis luetkeana			Costaria				Sediment			observational	single	-	-	-	-	tolerant	macrostage	distribution			Sub-arctic
35	Western range extension for Nereocystis luetkeana in the North Pacific Ocean	Miller & Estes	1989				Nereocystis luetkeana						Light				observational	single	-	-	positive	-	-	macrostage	distribution			Sub-arctic
36	Temperature ecotypes near the southern boundary of the kelp Laminaria saccharina	Gerard & Du Bois	1988			Saccharina latissima						Temperature					lab	single	-	unspecified	-	-	-	macrostage		physiology		Temperate
37	A warmer Arctic compromises winter survival of habitat-forming species	Gordillo et al	2022			Saccharina latissima						Temperature	Light				lab	multiple	synergistic	negative	positive	-	-	macrostage		physiology		Arctic
38	Exposure to ultraviolet radiation delays photosynthetic recovery in Arctic kelp zoospores	Roleda et al	2006	Alaria esculenta		Saccharina latissima					UV						lab	single	-	-	negative	-	-	microstage		physiology		Arctic
39	Coping with a changing Arctic: mechanisms of acclimation in the brown seaweed Saccharina latissima from Spitsbergen	Diehl & Bischof	2021			Saccharina latissima						Temperature	Light			Nutrients	lab	multiple	none	tolerant	tolerant	-	-	macrostage		physiology	biochemical	Arctic
40	Transcriptomic responses to darkness and the survival strategy of the kelp Saccharina latissima in the early polar night	Li et al	2020			Saccharina latissima						Temperature	Light				lab	multiple	synergistic	negative	positive	-	-	macrostage		physiology	transcriptomic	Arctic
41	Impacts of combined temperature and salinity stress on the endemic Arctic brown seaweed Laminaria solidungula J. Agardh	Diehl et al	2020		Laminaria solidungula							Temperature			Salinity		lab	multiple	additive/antagonistic	negative	-	negative	-	macrostage		physiology	biochemical	Arctic
42	Biochemical composition of temperate and Arctic populations of Saccharina latissima after exposure to increased pCO2 and temperature reveals ecotypic variation	Olischlager et al	2014			Saccharina latissima						Temperature				pCO2	lab	multiple	unspecified	neutral	-	-	-	macrostage			biochemical	Arctic/Temperate
43	Effects of concurrent low temperature and low nitrogen supply on polar and temperate seaweeds	Korb & Gerard	2000		Laminaria solidungula	Saccharina latissima						Temperature				Nutrients	lab	multiple	unspecified	neutral	-	-	-	macrostage		physiology	biochemical	Arctic/Temperate
44	Microscopic life stages of Arctic kelp differ in their resilience and reproductive output in response to Arctic seasonality	Silva et al	2021	Alaria esculenta								Temperature	Light				lab	multiple	complex	negative	positive	-	-	microstage		physiology		Arctic
45	Interspecific and interhabitat variation in hsp70 gene expression in native and invasive kelp populations	Henkel et al	2009							Egregia		Temperature					lab	single	-	negative	-	-	-	macrostage			biochemical	Temperate
46	Effects of ocean temperature on the southern range limits of two understorey kelps, Pterygophora californica and Eisenia arborea, at multiple life stages	Matson & Edwards	2007							Pterygophora		Temperature					observational	single	-	negative	-	-	-	macrostage/microstage		physiology		Temperate
47	Temporal and spatial patterns of disturbance and recovery in a kelp forest community	Dayton et al	1992					Macrocystis pyrifera		Egregia		Temperature				Nutrients	observational	multiple	unspecified	negative	-	-	-	macrostage	distribution			Temperate
48	Interactive effects of radiation, temperature and salinity on different life history stages of the Arctic kelp Alaria esculenta (Phaeophyceae)	Fredersdorf et al	2009	Alaria esculenta							UV	Temperature			Salinity		lab	multiple	synergistic	negative	negative	negative	-	macrostage/microstage		physiology		Arctic
49	Morphological variation of kelps (Alaria esculenta, cf. Laminaria digitata, and Saccharina latissima) in an Arctic glacial fjord	Ronowicz et al	2022	Alaria esculenta		Saccharina latissima							Light			Scouring/Physical	observational	multiple	unspecified	-	neutral	-	-	macrostage			morphology	Arctic
50	Daylength influences reproductive success and sporophyte growth in the Arctic kelp species Alaria esculenta	Martins et al	2022	Alaria esculenta								Temperature	Light				manipulative	multiple	antagonistic	negative	positive	-	-	macrostage/microstage		physiology		Arctic
51	Responses of the kelp Saccharina latissima (Phaeophyceae) to the warming Arctic: from physiology to transcriptomics	Li et al	2020			Saccharina latissima						Temperature			Salinity		lab	multiple	unspecified	positive	-	negative	-	macrostage		physiology	transcriptomic	Arctic
52	Temperature mediates the outcome of species interactions in early life-history stages of two sympatric kelp species	Zacher et al	2019	Alaria esculenta								Temperature				Biotic	lab	single	-	negative	-	-	-	microstage		physiology		Arctic
53	Modulation of physiological performance by temperature and salinity in the sugar kelp Saccharina latissima	Monteiro et al	2021			Saccharina latissima						Temperature			Salinity		lab	multiple	none	positive	-	neutral	-	macrostage		physiology		Arctic/Temperate
54	Implications of rising temperatures for gametophyte performance of two kelp species from Arctic waters	Park et al	2017	Alaria esculenta		Saccharina latissima						Temperature					lab	single	-	negative	-	-	-	microstage		physiology		Arctic
55	Long-term patterns of benthic irradiance and kelp production in the central Beaufort sea reveal implications of warming for Arctic inner shelves	Bonsell & Dunton	2018		Laminaria solidungula								Light				modelling	single	-	-	positive	-	-	macrostage		physiology		Arctic
56	Hyposaline conditions affect UV susceptibility in the Arctic kelp Alaria esculenta (Phaeophyceae)	Springer et al	2017	Alaria esculenta							UV				Salinity		lab	multiple	antagonistic	-	negative	negative	-	macrostage		physiology	cellular	Arctic
57	Increased pCO2 and temperature reveal ecotypic differences in growth and photosynthetic performance of temperate and Arctic populations of Saccharina latissima	Olischlager et al	2017			Saccharina latissima						Temperature				pCO2	lab	multiple	unspecified	negative	-	-	-	macrostage		physiology		Arctic/Temperate
58	Increased temperature, rather than elevated CO2, modulates the carbon assimilation of the Arctic kelps Saccharina latissima and Laminaria solidungula	Iniguez et al	2016		Laminaria solidungula	Saccharina latissima						Temperature				pCO2	lab	multiple	unspecified	negative	-	-	-	macrostage		physiology		Arctic
59	Survival of early life history stages of Arctic kelps (Kongsfjorden, Svalbard) under multifactorial global change scenarios	Zacher et al	2016	Alaria esculenta		Saccharina latissima						Temperature		Sediment		Biotic	lab	multiple	complex	negative	-	-	negative	microstage		physiology		Arctic
60	Stress physiology and reproductive phenology of Arctic endemic kelp Laminaria solidungula J. Agardh	Roleda	2016		Laminaria solidungula						UV	Temperature					lab	multiple	unspecified	tolerant	negative	-	-	microstage		physiology		Arctic
61	The effect of ultraviolet radiation on cellular ultrastructure and photosystem II quantum yield of Alaria esculenta (L.) Greville from Spitsbergen (Norway)	Lutz et al	2016	Alaria esculenta							UV						lab	single	-	-	tolerant	-	-	macrostage		physiology	cellular	Arctic
62	Seasonal fertility and the combined effects of temperature and UV radiation on Alaria esculenta and Laminaria digitata (Phaeophyceae) from Spitsbergen	Olischlager & Wiencke	2013	Alaria esculenta							UV	Temperature					lab	multiple	antagonistic	positive	negative	-	-	microstage		physiology		Arctic
63	Rapid phosphorylation of MAP kinase-like proteins in two species of Arctic kelps in response to temperature and UV radiation stress	Parages et al	2013		Laminaria solidungula	Saccharina latissima					UV	Temperature					lab	multiple	unspecified	negative	negative	-	-	macrostage			biochemical	Arctic
64	Seasonal sea ice cover as principal driver of spatial and temporal variation in depth extension and annual production of kelp in Greenland	Krause-Jensen et al	2012			Saccharina latissima										Ice	modelling	single	-	-	-	-	-	macrostage	distribution	physiology		Arctic
65	Kelp bed dynamics in estuarine environments in subarctic Alaska	Spurkland & Iken	2011			Saccharina latissima						Temperature	Light	Sediment	Salinity		observational	multiple	unspecified	-	positive	negative	negative	macrostage	distribution		associated biota	Sub-arctic
66	Salinity and irradiance effects on growth and maximum photosynthetic quantum yield in subarctic Saccharina latissima (Laminariales, Laminariaceae)	Spurkland & Iken	2011			Saccharina latissima							Light		Salinity		lab	multiple	none	-	positive	negative	-	macrostage		physiology		Sub-arctic
67	Sporogenic and vegetative tissues of Saccharina latissima (Laminariales, Phaeophyceae) exhibit distinctive sensitivity to experimentally enhanced ultraviolet radiation: photosynthetically active radiation ratio	Holzinger et al	2011			Saccharina latissima							Light				lab	single	-	-	negative	-	-	macrostage			cellular	Arctic
68	Zoospores of three Arctic Laminariales under different UV radiation and temperature conditions: exceptional spectral absorbance properties and lack of phlorotannin induction	Muller et al	2009	Alaria esculenta		Saccharina latissima					UV	Temperature					lab	multiple	none	tolerant	tolerant	-	-	microstage			biochemical	Arctic
69	Photosynthetic response of Arctic kelp zoospores exposed to radiation and thermal stress	Roleda	2009	Alaria esculenta		Saccharina latissima						Temperature	Light				lab	multiple	antagonistic	tolerant	negative	-	-	microstage		physiology		Arctic
70	Transient sediment load on blades of Arctic Saccharina latissima can mitigate UV radiation effect on photosynthesis	Roleda et al	2008			Saccharina latissima					UV			Sediment			lab	multiple	antagonistic	-	negative	-	positive	macrostage		physiology		Arctic
71	Linking light attenuation and suspended sediment loading to benthic productivity within an Arctic kelp-bed community	Aumack et al	2007		Laminaria solidungula									Sediment			modelling	single	-	-	-	-	negative	macrostage		physiology		Arctic
72	Research note: salinity tolerance of Arctic kelps from Spitsbergen	Karsten	2007	Alaria esculenta	Laminaria solidungula	Saccharina latissima									Salinity		lab	single	-	-	-	negative	-	macrostage		physiology		Arctic
73	Screening capacity of UV-absorbing compounds in spores of Arctic Laminariales	Roleda et al	2006	Alaria esculenta							UV						lab	single	-	-	negative	-	-	microstage			biochemical	Arctic
74	Susceptibility of zoospores to UV radiation determines upper depth distribution limit of Arctic kelps: evidence through field experiments	Wiencke et al	2006	Alaria esculenta							UV						manipulative	single	-	-	negative	-	-	microstage		physiology		Arctic
75	Sensitivity and acclimation to UV radiation of zoospores from five species of Laminariales from the Arctic	Wiencke et al	2004	Alaria esculenta	Laminaria solidungula	Saccharina latissima					UV						lab	single	-	-	negative	-	-	microstage		physiology		Arctic
76	Gametophytic development of Laminaria spp. (Laminariales, Phaeophyta) at low temperature	Sjotun & Schoschina	2002			Saccharina latissima						Temperature					lab	single	-	neutral	-	-	-	microstage		physiology		Arctic
77	Effects of nitrogen supply and continuous darkness on growth and photosynthesis of the arctic kelp Laminaria solidungula	Henley & Dunton	1997		Laminaria solidungula								Light			Nutrients	lab	multiple	synergistic	-	positive	-	-	macrostage		physiology	biochemical	Arctic
78	Impact of UV-radiation on viability, photosynthetic characteristics and DNA of brown algal zoospores: implications for depth zonation	Wiencke et al	2000	Alaria esculenta		Saccharina latissima					UV						lab	single	-	-	negative	-	-	microstage		physiology	biochemical	Arctic
79	Temperature tolerance and survival in darkness of kelp gametophytes (Laminariales, Phaeophyta): ecological and biogeographical implications	tom Dieck (Bartsch)	1993	Alaria esculenta	Laminaria solidungula					Agarum		Temperature	Light				lab	single	-	tolerant	tolerant	-	-	microstage		physiology		Global
80	Growth and production in Laminaria solidungula: relation to continuous underwater light levels in the Alaskan High Arctic	Dunton	1990		Laminaria solidungula								Light				observational	single	-	-	positive	-	-	macrostage		physiology		Arctic
81	Photosynthetic performance of Laminaria solidungula measured in situ in the Alaskan High Arctic	Dunton & Jodwalis	1988		Laminaria solidungula								Light				observational	single	-	-	neutral	-	-	macrostage		physiology		Arctic
82	Growth of dark-exposed Laminaria saccharina (L.) Lamour. and Laminaria solidungula J. Ag. (Laminariales: Phaeophyta) in the Alaskan Beaufort Sea	Dunton	1985		Laminaria solidungula	Saccharina latissima							Light				observational	single	-	-	neutral	-	-	macrostage		physiology		Arctic
83	Seasonal growth of Laminaria solidungula in the Canadian High Arctic in relation to irradiance and dissolved nutrient concentrations	Chapman & Lindley	1980		Laminaria solidungula								Light			Nutrients	observational	multiple	unspecified	-	negative	-	-	macrostage		physiology		Arctic
84	Spatial and temporal persistence of nearshore kelp beds on the west coast of British Columbia, Canada using satellite remote sensing	Schroeder et al	2020				Nereocystis luetkeana					Temperature				Physical	observational	multiple	unspecified	neutral	-	-	-	macrostage	distribution			Temperate
85	Exposure to simulated heatwave scenarios causes long-term reductions in performance in Saccharina latissima	Nepper-Davidson & Andersen	2019			Saccharina latissima						Temperature					lab	single	-	negative	-	-	-	macrostage		physiology		Temperate
86	Distributional shifts of canopy-forming seaweeds from the Atlantic coast of Southern Europe	Casado-Amezua et al	2019			Saccharina latissima						Temperature					modelling	single	-	negative	-	-	-	macrostage	distribution			Temperate
87	Climate drivers and animal host use determine kelp performance over decadal scales in the kelp Pleurophycus gardneri (Laminariales, Phaeophyceae)	Pfister & Betcher	2018							Pleurophycus		Temperature				Biotic	observational	multiple	unspecified	positive	-	-	-	macrostage		physiology		Temperate
88	Growth and competition in a warmer ocean: a field experiment with a non-native and two native habitat-building seaweeds	Armitage et al	2017			Saccharina latissima						Temperature				Biotic	manipulative	multiple	complex	negative	-	-	-	macrostage		physiology		Temperate
89	Origin matters - comparative transcriptomics in Saccharina latissima (Phaeophyceae)	Heinrich et al	2016			Saccharina latissima					UV	Temperature				Growth conditions	lab	multiple	antagonistic	positive	negative	-	-	macrostage			genetic	Sub-arctic
90	The distribution and environmental requirements of large brown seaweeds in the British Isles	Yesson et al	2015	Alaria esculenta		Saccharina latissima				Chorda		Temperature	Light		Salinity	Nutrients/Oxygen/Physical	modelling	multiple	unspecified	negative	positive	neutral	-	macrostage	distribution			Temperate
91	Temperature and light interactively modulate gene expression in Saccharina latissima (Phaeophyceae)	Heinrich et al	2015			Saccharina latissima						Temperature	Light				lab	multiple	antagonistic	positive	negative	-	-	macrostage			genetic	Sub-arctic
92	Growth dynamics of Saccharina latissima (Laminariales, Phaeophyceae) in Aarhus Bay, Denmark, and along the species' distribution range	Nielsen et al	2014			Saccharina latissima						Temperature	Light			Nutrients/Physical	observational	multiple	unspecified	negative	positive	-	-	macrostage		physiology		Temperate
93	Temperature acclimation and heat tolerance of photosynthesis in Norwegian Saccharina latissima (Laminariales, Phaeophyceae)	Andersen et al	2013			Saccharina latissima						Temperature					lab	single	-	negative	-	-	-	macrostage		physiology		Sub-arctic
94	The role of nitrogen nutrition in high-temperature tolerance of the kelp, Laminaria saccharina (Chromophyta)	Gerard	1997			Saccharina latissima						Temperature				Nutrients	lab	multiple	synergistic	negative	-	-	-	macrostage		physiology		Sub-arctic/Temperate
95	Differential reproductive responses to fluctuating resources in two seaweeds with different reproductive strategies	Reed et al	1996					Macrocystis pyrifera		Pterygophora		Temperature				N content	observational	multiple	unspecified	negative	-	-	-	microstage		physiology		Temperate
96	Photosynthetic and respiratory characteristics of the shade-tolerant kelp Agarum clathratum	Sakanishi et al	2022							Agarum			Light				observational	single	-	-	neutral	-	-	macrostage		physiology		Temperate
97	Drivers of kelp distribution in the Gulf of St Lawrence: insights from a transplant experiment	Picard et al	2022	Alaria esculenta		Saccharina latissima						Temperature	Light	Sediment	Salinity		manipulative	multiple	unspecified	tolerant	positive	negative	negative	macrostage	distribution	physiology		Sub-arctic
98	Effects of sediment on spore performance as a potential constraint on kelp distribution	Picard et al	2022	Alaria esculenta		Saccharina latissima								Sediment			lab	single	-	-	-	-	negative	microstage		physiology		Sub-arctic
99	Modelling spatial variability of cultivated Saccharina latissima in a Dutch coastal bay shows benefits of co-cultivation with shellfish	Jiang et al	2022			Saccharina latissima						Temperature				Co-cultivation	modelling	multiple	unspecified	positive	-	-	-	macrostage		physiology		Temperate
100	Summer heatwave impacts on the European kelp Saccharina latissima across its latitudinal distribution gradient	Diehl et al	2021			Saccharina latissima						Temperature					lab	single	-	negative	-	-	-	macrostage		physiology		Sub-arctic/Temperate
101	Conditions for staggering and delaying outplantings of the kelps Saccharina latissima and Alaria marginata for mariculture	Raymond & Stekoll	2021	Alaria marginata		Saccharina latissima						Temperature				Nutrients	lab	multiple	unspecified	positive	-	-	-	microstage		physiology		Sub-arctic
102	The role of seasonality in reproduction of multiannual delayed gametophytes of Saccharina latissima	Ebbing et al	2021			Saccharina latissima						Temperature	Light				lab	multiple	antagonistic	positive	negative	-	-	microstage		physiology		Temperate
103	The effect of nutrient availability and light conditions on the growth and intracellular nitrogen components of land-based cultivated Saccharina latissima (Phaeophyta)	Jevne et al	2020			Saccharina latissima							Light			Nutrients	lab	multiple	none	-	neutral	-	-	macrostage		physiology	cellular	Sub-arctic
104	How light and biomass density influence the reproduction of delayed Saccharina latissima gametophytes (Phaeophyceae)	Ebbing et al	2020			Saccharina latissima							Light			Density	lab	multiple	none	-	positive	-	-	microstage		physiology		Temperate
105	Implications of hyposaline stress for seaweed morphology and biomechanics	Vettori et al	2020			Saccharina latissima									Salinity		lab	single	-	-	-	negative	-	macrostage			morphology	Sub-arctic
106	Projected 21st-century distribution of canopy-forming seaweeds in the Northwest Atlantic with climate change	Wilson et al	2019			Saccharina latissima						Temperature					modelling	single	-	negative	-	-	-	macrostage	distribution			Temperate
107	Supply and survival: glacial melt imposes limitations at the kelp microscopic life stage	Traiger & Konar	2017			Saccharina latissima	Nereocystis luetkeana							Sediment		Biotic	lab	single	-	-	-	-	negative	macrostage/microstage		physiology		Sub-arctic
108	Variation in biochemical composition of Saccharina latissima and Laminaria digitata along an estuarine salinity gradient in inner Danish waters	Nielsen et al	2016			Saccharina latissima									Salinity		observational	single	-	-	-	negative	-	macrostage		physiology	biochemical	Temperate
109	Kelp in hot water: I.Warming seawater temperature induces weakening and loss of kelp tissue	Simonson et al	2015			Saccharina latissima				Agarum		Temperature					lab	single	-	negative	-	-	-	macrostage		physiology	cellular	Sub-arctic
110	Kelp in hot water: II.Effects of warming seawater temperature on kelp quality as a food source and settlement substrate	Simonson et al	2015			Saccharina latissima				Agarum		Temperature					lab	single	-	negative	-	-	-	macrostage			biochemical	Sub-arctic
111	The immediate wound-induced oxidative burst of Saccharina latissima depends on light via photosynthetic electron transport	Mcdowell et al	2015			Saccharina latissima							Light				lab	single	-	-	positive	-	-	macrostage			biochemical	Temperate
112	Biomass yield and morphological features of the seaweed Saccharina latissima cultivated at two different sites in a coastal bay in the Atlantic coast of Spain	Peteiro & Freire	2013			Saccharina latissima							Light			Physical	observational	multiple	unspecified	-	positive	-	-	macrostage		physiology	morphology	Temperate
113	Transcriptomic analysis of acclimation to temperature and light stress in Saccharina latissima (Phaeophyceae)	Heinrich et al	2012			Saccharina latissima						Temperature	Light				lab	multiple	synergistic	negative	negative	-	-	macrostage			genetic	Sub-arctic
114	Comparing salinity tolerance in early stages of the sporophytes of a non-indigenous kelp (Undaria pinnatifida) and a native kelp (Saccharina latissima)	Peteiro & Sanchez	2012			Saccharina latissima									Salinity		lab	single	-	-	-	negative	-	macrostage		physiology		Temperate
115	Seasonal growth patterns of Saccharina latissima (Phaeophyceae, Ochrophyta) in a glacially-influenced subarctic estuary	Spurkland & Iken	2012			Saccharina latissima									Salinity		manipulative	single	-	-	-	tolerant	-	macrostage		physiology	biochemical/morphology	Sub-arctic
116	Bearing the burden of boat harbours: Heavy contaminant and fouling loads in a native habitat-forming alga	Johnston et al	2011			Saccharina latissima										Metals	observational	single	-	-	-	-	-	macrostage			biochemical	Temperate
117	Altered kelp (Laminariales) phlorotannins and growth under elevated carbon dioxide and ultraviolet-B treatments can influence associated intertidal food webs	Swanson & Fox	2007			Saccharina latissima	Nereocystis luetkeana				UV					pCO2	lab	multiple	additive	-	negative	-	-	macrostage		physiology	biochemical	Temperate
118	Effects of ultraviolet radiation on Laminaria saccharina in relation to depth and tidal height in the Gulf of Maine	Apprill & Lesser	2003			Saccharina latissima					UV						observational/lab	single	-	-	negative	-	-	macrostage		physiology		Temperate
119	The influence of ultraviolet-B radiation on spore release and growth of the kelp Laminaria saccharina	Makarov & Voskoboinikov	2001			Saccharina latissima					UV						lab	single	-	-	negative	-	-	microstage		physiology		Sub-arctic
120	Environmental stress during early development of kelp sporophytes (Laminaria saccharina): How long do effects persist?	Gerard	1997			Saccharina latissima						Temperature	Light			Nutrients	lab	multiple	unspecified	negative	positive	-	-	macrostage		physiology		Temperate
121	Effect of photon irradiance and photoperiod on young sporophytes of four species of the Laminariales	Han & Kain (Jones)	1996	Alaria esculenta		Saccharina latissima							Light				lab	single	-	-	tolerant	-	-	macrostage		physiology		Temperate
122	Photoinhibition and recovery of the kelp Laminaria saccharina at optimal and superoptimal temperatures	Bruhn & Gerard	1996			Saccharina latissima						Temperature	Light				lab	multiple	complex	negative	negative	-	-	macrostage		physiology		Temperate
123	Ecotypic differentiation in the kelp Laminaria saccharina: phase-specific adaptation in a complex life cycle	Gerard	1990			Saccharina latissima							Light				lab	single	-	-	neutral	-	-	macrostage/microstage		physiology		Temperate
124	Studies on the influence of nutrients on the composition and structure of alginate in Laminaria saccharina (L.) Lamour. (Laminariales, Phaeophyceae)	Indergaard et al	1990			Saccharina latissima										Nutrients	lab	single	-	-	-	-	-	macrostage			biochemical	Sub-arctic
125	Ecotypic differentiation in light-related traits of the kelp Laminaria saccharina	Gerard	1988			Saccharina latissima							Light				lab	single	-	-	neutral	-	-	macrostage		physiology		Temperate
126	Growth responses of two Laminaria saccharina populations to environmental variation	Gerard et al	1987			Saccharina latissima						Temperature	Light		Salinity		lab	multiple	unspecified	negative	positive	neutral	-	macrostage		physiology		Temperate
127	Adaptation of photosynthesis in Laminaria saccharina (Phaeophyta) to changes in growth temperatures	Davison	1987			Saccharina latissima						Temperature					lab	single	-	negative	-	-	-	macrostage		physiology		Sub-arctic
128	Copper effects in early stages of the kelp, Laminaria saccharina	Chung & Brinkhuis	1986			Saccharina latissima										Metals	lab	single	-	-	-	-	-	macrostage/microstage		physiology		Temperate
129	The effects of copper on the fine structure of the kelp Laminaria saccharina (L.) Lamour.	Brinkhuis & Chung	1986			Saccharina latissima										Metals	lab	single	-	-	-	-	-	macrostage			morphology	Temperate
130	Long-term changes in kelp forests in an inner basin of the Salish Sea	Berry et al	2021				Nereocystis luetkeana					Temperature				Nutrients/Physical	observational	multiple	unspecified	negative	-	-	-	macrostage	distribution			Sub-arctic
131	Large-scale shift in the structure of a kelp forest ecosystem co-occurs with an epizootic and marine heatwave	McPherson et al	2021				Nereocystis luetkeana					Temperature				Biotic	observational	multiple	unspecified	negative	-	-	-	macrostage	distribution			Temperate
132	The dynamics and stoichiometry of dissolved organic carbon release by kelp	Weigel & Pfister	2021				Nereocystis luetkeana						Light				observational	single	-	-	neutral	-	-	macrostage		physiology		Temperate
133	Elevated temperature affects phenotypic plasticity in the bull kelp (Nereocystis luetkeana, Phaeophyceae)	Supratya et al	2020				Nereocystis luetkeana					Temperature					lab	single	-	negative	-	-	-	macrostage			morphology	Sub-arctic
134	Successional dynamics and seascape-level patterns of microbial communities on the canopy-forming kelps Nereocystis luetkeana and Macrocystis pyrifera	Weigel & Pfister	2019				Nereocystis luetkeana	Macrocystis pyrifera							Salinity		observational	single	-	-	-	neutral	-	macrostage			associated biota	Temperate
135	Photosynthetic response of Nereocystis luetkeana (Phaeophyta) to high light	Poulson et al	2011				Nereocystis luetkeana						Light				lab	single	-	-	negative	-	-	macrostage		physiology		Temperate
136	Large scale landslide effects on two exposed rocky subtidal areas in California	Konar & Roberts	1996				Nereocystis luetkeana							Sediment			observational	single	-	-	-	-	negative	macrostage	distribution			Temperate
137	Effects of petroleum products on bull kelp (Nereocystis luetkeana)	Antrim et al	1995				Nereocystis luetkeana									Petroleum	manipulative	single	-	-	-	-	-	macrostage		physiology		Temperate
138	Ecological implications of culture studies on Nereocystis luetkeana	Vadas	1972				Nereocystis luetkeana					Temperature	Light			Density	lab	multiple	unspecified	negative	positive	-	-	macrostage/microstage		physiology		Temperate
139	Differential meiospore size and tolerance of ultraviolet light stress within and among kelp species along a depth gradient	Swanson & Druehl	2000	Alaria marginata		Saccharina latissima		Macrocystis integrifolia		Pterygophora	UV						observational/lab	single	-	-	negative	-	-	macrostage/microstage	distribution	physiology		Temperate
140	Interactions between UV radiation and temperature limit inferences from single-factor experiments	Hoffman et al	2003	Alaria marginata							UV	Temperature					lab	multiple	antagonistic	positive	negative	-	-	microstage		physiology		Temperate
141	Nutritional quality of giant kelp declines due to warming ocean temperatures	Lowman et al	2021					Macrocystis pyrifera				Temperature					observational	single	-	negative	-	-	-	macrostage			biochemical	Temperate
142	Vertical distribution of Macrocystis pyrifera nutrient exposure in southern California	Konotchick et al	2012					Macrocystis pyrifera				Temperature					observational	single	-	neutral	-	-	-	macrostage			morphology	Temperate
143	Environmental controls of giant-kelp biomass in the Santa Barbara Channel, California	Cavanaugh et al	2011					Macrocystis pyrifera				Temperature				Physical	observational	multiple	unspecified	negative	-	-	-	macrostage	distribution			Temperate
144	Catastrophe, recovery and range limitation in NE Pacific kelp forests: A large-scale perspective	Edwards & Estes	2006					Macrocystis pyrifera				Temperature				Physical	observational	multiple	unspecified	negative	-	-	-	macrostage	distribution			Temperate
145	Delayed recovery of giant kelp near its southern range limit in the North Pacific following El Nino	Edwards & Hernandez-Carmona	2005					Macrocystis pyrifera				Temperature				Physical	observational	multiple	unspecified	negative	-	-	-	macrostage	distribution			Temperate
146	Effect of climatic change on the harvest of the kelp Macrocystis pyrifera on the Mexican Pacific coast	Valdez et al	2003					Macrocystis pyrifera				Temperature				Physical	observational	multiple	unspecified	negative	-	-	-	macrostage			harvest	Temperate
147	Modelling the growth and harvest yield of the giant kelp Macrocystis pyrifera	Jackson	1987					Macrocystis pyrifera					Light				modelling	single	-	-	positive	-	-	macrostage		physiology	harvest	Temperate
148	Local adaptation of juvenile giant kelp, Macrocystis pyrifera, from their southern limit in the northern hemisphere explored using reciprocal transplantation	Ladah & Zertuche-Gonzalez	2022					Macrocystis pyrifera				Temperature					manipulative	single	-	neutral	-	-	-	macrostage		physiology	biochemical/morphology	Temperate
149	Variation in thermal tolerance of the giant kelp's gametophytes: suitability of habitat, population quality or local adaptation	Becheler et al	2022					Macrocystis pyrifera				Temperature					lab	single	-	tolerant	-	-	-	microstage		physiology		Temperate
150	Short-term stress responses and recovery of giant kelp (Macrocystis pyrifera, Laminariales, Phaeophyceae) juvenile sporophytes to a simulated marine heatwave and nitrate scarcity	Umanzor et al	2021					Macrocystis pyrifera				Temperature				Nutrients	lab	multiple	synergistic	negative	-	-	-	macrostage		physiology		Temperate
151	Nitrogen sufficiency enhances thermal tolerance in habitat-forming kelp: implications for acclimation under thermal stress	Fernandez et al	2020					Macrocystis pyrifera				Temperature				Nutrients	lab	multiple	synergistic	negative	-	-	-	macrostage		physiology		Temperate
152	Giant kelp forests at critical light thresholds show compromised ecological resilience to environmental and biological drivers	Tait	2019					Macrocystis pyrifera					Light				observational	single	-	-	positive	-	-	macrostage	distribution			Temperate
153	Distribution models predict large contractions of habitat-forming seaweeds in response to ocean warming	Martinez et al	2018					Macrocystis pyrifera				Temperature					modelling	single	-	negative	-	-	-	macrostage	distribution			Temperate
154	Ocean acidification and seaweed reproduction: increased CO2 ameliorates the negative effect of lowered pH on meiospore germination in the giant kelp Macrocystis pyrifera (Laminariales, Phaeophyceae)	Roleda et al	2012					Macrocystis pyrifera								pCO2/pH	lab	multiple	antagonistic	-	-	-	-	microstage		physiology		Temperate
155	Kelp rafts in the Humboldt current: interplay of abiotic and biotic factors limit their floating persistence and dispersal potential	Rothausler et al	2011					Macrocystis pyrifera			UV	Temperature					lab	multiple	unspecified	negative	negative	-	-	macrostage		physiology		Temperate
156	Physiological acclimation of floating Macrocystis pyrifera to temperature and irradiance ensures long-term persistence at the sea surface at mid-latitudes	Rothausler et al	2011					Macrocystis pyrifera			UV	Temperature					lab	multiple	synergistic	negative	tolerant	-	-	macrostage		physiology		Temperate
157	UV-radiation versus grazing pressure: long-term floating of kelp rafts (Macrocystis pyrifera) is facilitated by efficient photoacclimation but undermined by grazing losses	Rothausler et al	2011					Macrocystis pyrifera			UV					Biotic	lab	multiple	unspecified	-	tolerant	-	-	macrostage		physiology		Temperate
158	Effect of temperature and grazing on growth and reproduction of floating Macrocystis spp. (Phaeophyceae) along a latitudinal gradient	Rothausler et al	2009					Macrocystis pyrifera				Temperature				Biotic	lab	multiple	synergistic	negative	-	-	-	macrostage		physiology		Temperate
159	Survival of microscopic stages of a perennial kelp (Macrocystis pyrifera) from the center and the southern extreme of its range in the Northern Hemisphere after exposure to simulated El Nino stress	Ladah & Zertuche-Gonzalez	2007					Macrocystis pyrifera				Temperature	Light			Nutrients	lab	multiple	antagonistic	negative	-	-	-	microstage		physiology		Temperate
160	Patterns and drivers of d13C variation in the giant kelp, Macrocystis pyrifera	Drobnitch et al	2018					Macrocystis pyrifera					Light			Physical	observational/lab	multiple	unspecified	-	positive	-	-	macrostage			biochemical	Temperate
161	Environmental controls on spatial patterns in the long-term persistence of giant kelp in central California	Young et al	2016					Macrocystis pyrifera				Temperature				kelp patch structure/Physical	modelling	multiple	unspecified	neutral	-	-	-	macrostage	distribution			Temperate
162	Interactive effects of elevated temperature and pCO2 on early-life-history stages of the giant kelp Macrocystis pyrifera	Gaitan-Espitia et al	2014					Macrocystis pyrifera				Temperature				pCO2	lab	multiple	synergistic	negative	-	-	-	microstage		physiology		Temperate
163	Effect of environmental history on the habitat-forming kelp Macrocystis pyrifera responses to ocean acidification and warming: a physiological and molecular approach	Fernandez et al	2021					Macrocystis pyrifera				Temperature				pCO2	lab	multiple	none	negative	-	-	-	macrostage		physiology		Temperate
164	Effect of temperature on sporulation and spore development of giant kelp (Macrocystis pyrifera)	Le et al	2022					Macrocystis pyrifera				Temperature					lab	single	-	negative	-	-	-	microstage		physiology		Temperate
165	Loss of giant kelp, Macrocystis pyrifera, driven by marine heatwaves and exacerbated by poor water clarity in New Zealand	Tait et al	2021					Macrocystis pyrifera				Temperature	Light				observational	multiple	synergistic	negative	positive	-	-	macrostage	distribution			Temperate
166	Photobiology of the giant kelp Macrocystis pyrifera in the land-terminating glacier fjord Yendegaia (Tierra del Fuego): A look into the future?	Palacios et al	2021					Macrocystis pyrifera					Light				observational	single	-	-	tolerant	-	-	macrostage		physiology	biochemical	Temperate
167	Enhancing yield on Macrocystis pyrifera (Ochrophyta): The effect of gametophytic developmental strategy	Buschmann et al	2020					Macrocystis pyrifera				Temperature				Nutrients	lab	multiple	antagonistic	negative	-	-	-	microstage		physiology	morphology	Temperate
168	Effects of heatwaves and light deprivation on giant kelp juveniles (Macrocystis pyrifera, Laminariales, Phaeophyceae)	Sanchez-Barredo et al	2020					Macrocystis pyrifera				Temperature	Light				lab	multiple	none	tolerant	positive	-	-	macrostage		physiology		Temperate
169	Stress due to low nitrate availability reduces the biochemical acclimation potential of the giant kelp Macrocystis pyrifera to high temperature	Schmid et al	2020					Macrocystis pyrifera				Temperature				Nutrients	lab	multiple	synergistic	negative	-	-	-	macrostage			biochemical	Temperate
170	Varying reproductive success under ocean warming and acidification across giant kelp (Macrocystis pyrifera) populations	Hollarsmith et al	2020					Macrocystis pyrifera				Temperature				pH	lab	multiple	none	negative	-	-	-	microstage		physiology		Temperate
171	Physiological response to temperature, light, and nitrates in the giant kelp Macrocystis pyrifera from Tasmania, Australia	Mabin et al	2019					Macrocystis pyrifera				Temperature	Light			Nutrients	lab	multiple	synergistic	negative	negative	-	-	macrostage		physiology		Temperate
172	Extreme marine heatwaves alter kelp forest community near its equatorward distribution limit	Arafeh-Dalmau et al	2019					Macrocystis pyrifera				Temperature					observational	single	-	negative	-	-	-	macrostage	distribution			Temperate
173	Comparing the impacts of four ENSO events on giant kelp (Macrocystis pyrifera) in the Northeast Pacific ocean	Edwards	2019					Macrocystis pyrifera				Temperature				Physical	observational	multiple	synergistic	negative	-	-	-	macrostage	distribution			Temperate
174	Copper pollution exacerbates the effects of ocean acidification and warming on kelp microscopic early life stages	Leal et al	2018					Macrocystis pyrifera				Temperature				pH, Metals	lab	multiple	synergistic	negative	-	-	-	microstage		physiology		Temperate
175	Influence of sedimentation in the absence of macrograzers on recruitment of an annual population of Macrocystis pyrifera in Metri Bay, Chile	Muth et al	2017					Macrocystis pyrifera						Sediment			manipulative	single	-	-	-	-	negative	macrostage	distribution			Temperate
176	Elevated pCO2 is less detrimental than increased temperature to early development of the giant kelp, Macrocystis pyrifera (Phaeophyceae, Laminariales)	Shukla & Edwards	2017					Macrocystis pyrifera				Temperature				pCO2	lab	multiple	synergistic	negative	-	-	-	microstage		physiology		Temperate
177	Meiospore development of the kelps Macrocystis pyrifera and Undaria pinnatifida under ocean acidification and ocean warming: independent effects are more important than their interaction	Leal et al	2017					Macrocystis pyrifera				Temperature				pH	lab	multiple	none	negative	-	-	-	microstage		physiology		Temperate
178	Effects of ocean acidification on the photosynthetic performance, carbonic anhydrase activity and growth of the giant kelp Macrocystis pyrifera	Fernandez et al	2015					Macrocystis pyrifera								pH	lab	single	-	-	-	-	-	macrostage		physiology		Temperate
179	Effects of climate change on the physiology of the giant kelp, Macrocystis pyrifera, and grazing by purple urchin, Strongylocentrotus purpuratus	Brown et al	2014					Macrocystis pyrifera				Temperature				pCO2	lab	multiple	synergistic	positive	-	-	-	macrostage		physiology		Temperate
180	Role of nutrient fluctuations and delayed development in gametophyte reproduction by Macrocystis pyrifera (Phaeophyceae) in Southern California	Carney & Edwards	2010					Macrocystis pyrifera								Nutrients	lab	single	-	-	-	-	-	microstage		physiology		Temperate
181	Interacting effects of copper, nitrogen and ultraviolet radiation on the physiology of three south Pacific kelps	Huovinen et al	2010					Macrocystis pyrifera			UV					Metals	lab	multiple	complex	-	-	-	-	macrostage		physiology		Temperate
182	The effect of water movement, temperature and salinity on abundance and reproductive patterns of Macrocystis spp. (Phaeophyta) at different latitudes in Chile	Buschmann et al	2004					Macrocystis pyrifera				Temperature			Salinity	Physical	observational	multiple	unspecified	negative	-	negative	-	macrostage		physiology		Temperate
183	Effect of nutrient availability on Macrocystis pyrifera recruitment and survival near its southern limit off Baja California	Hernandez-Carmona et al	2001					Macrocystis pyrifera				Temperature				Nutrients	observational	multiple	unspecified	negative	-	-	-	macrostage		physiology		Temperate
184	Impact of UV radiation on the early development of the giant kelp (Macrocystis pyrifera) gametophytes	Huovinen et al	2000					Macrocystis pyrifera			UV						lab	single	-	-	negative	-	-	microstage			cellular	Temperate
185	Effect of high irradiance on recruitment of the giant kelp Macrocystis (Phaeophyta) in shallow water	Graham	1996					Macrocystis pyrifera					Light				manipulative	single	-	-	negative	-	-	macrostage	distribution			Temperate
186	Photosynthetic response of the giant kelp Macrocystis pyrifera (Phaeophyceae) to ultraviolet radiation	Clendennen et al	1996					Macrocystis pyrifera			UV						lab	single	-	-	negative	-	-	macrostage		physiology		Temperate
187	Variability of nitrate uptake capacity in Macrocystis pyrifera (Laminariales, Phaeophyta) with nitrate and light availability	Kopczak	1994					Macrocystis pyrifera					Light			Nutrients	lab	single	-	-	neutral	-	-	macrostage		physiology		Temperate
188	Cultivation of Macrocystis integrifolia (Laminariales, Phaeophyta) in southeastern Alaskan waters	Stekoll & Else	1990					Macrocystis integrifolia					Light				lab	single	-	-	positive	-	-	macrostage		physiology		Sub-arctic
189	In situ recruitment of sporophytes of the giant kelp, Macrocystis pyrifera (L.) C.A. Agardh: effects of physical factors	Deysher & Dean	1986					Macrocystis pyrifera				Temperature	Light			Nutrients	observational	multiple	unspecified	neutral	positive	-	-	macrostage	distribution			Temperate
190	Interactive effects of light and temperature on sporophyte production in the giant kelp Macrocystis pyrifera	Deysher & Dean	1986					Macrocystis pyrifera				Temperature	Light				lab	multiple	synergistic	negative	negative	-	-	macrostage		physiology		Temperate
191	Growth of juvenile Macrocystis pyrifera (Laminariales) in relation to environmental factors	Dean & Jacobsen	1984					Macrocystis pyrifera				Temperature	Light			Nutrients	manipulative	multiple	synergistic	negative	positive	-	-	macrostage		physiology		Temperate
192	Effects of light and temperature on net photosynthesis and dark respiration of gametophytes and embryonic sporophytes of Macrocystis pyrifera	Fain & Murray	1982					Macrocystis pyrifera				Temperature	Light				lab	multiple	synergistic	negative	positive	-	-	microstage		physiology		Temperate
193	A comparison of dragon kelp, Eualaria fistulosa, (Phaeophyceae), fecundity in urchin barrens and nearby kelp beds throughout the Aleutian archipelago	Edwards & Konar	2012						Eualaria fistulosa				Light			Biotic	observational	single	-	-	positive	-	-	macrostage		physiology		Sub-arctic
